# Supplementary material for: Intra-Individual Variability of Myocardial Blood Flow and Flow Reserve Assessed by [15O]H2O-PET in Patients with Angina and No Obstructive Coronary Disease
Source: Diagnostics (Basel). 2026 Jun 25;16(13):1975. doi: 10.3390/diagnostics16131975 (PMC13360267; doi:10.3390/diagnostics16131975)
Supplement: Supplementary file 1 [file diagnostics-16-01975-s001.zip]

Archive with 1 entries (1 files):
- diagnostics-4323807-supplementary.pdf
